# Supplementary material for: Nine- to Twelve-Month Anti-Tuberculosis Treatment Is Associated with a Lower Recurrence Rate than 6–9-Month Treatment in Human Immunodeficiency Virus-Infected Patients: A Retrospective Population-Based Cohort Study in Taiwan
Source: PLoS One. 2015 Dec 3;10(12):e0144136. doi: 10.1371/journal.pone.0144136 (PMC4669121; doi:10.1371/journal.pone.0144136)
Supplement: S1 Dataset — (XLS) [file pone.0144136.s001.xls]

## Sheet: Data
ID_KEY	Tx_Duration	All_Relapse2Y	All_FU_Days	Anti_HIV_1_0	cART	Dx_Year	AGE	MALE	H_DAYS	R_DAYS	E_DAYS	Z_DAYS	H_DAYS_2M	R_DAYS_2M	E_DAYS_2M	Z_DAYS_2M	IS_COPD	IS_DM	IS_ESRD	IS_CIRR	IS_CANCER	IS_PNEUMOCONIOSIS	IS_CTD	IS_TRANSPLANT	Comorbidity	LOW_INCOME	HREZ48_HR144
1206739	375	0	730	1	1	2001	33.7723	0	324	303	303	110	56	49	55	49	0	0	0	0	0	0	0	0	0	0	0
2098509	374	0	107	1	1	2003	53.1103	1	355	113	368	10	60	51	59	0	0	0	0	0	0	0	0	0	0	0	0
441637	374	0	730	1	0	2006	43.4947	1	355	342	330	55	59	48	52	48	0	0	0	0	0	0	0	0	0	0	0
2849850	373	0	730	1	0	2005	32.8743	1	363	12	347	372	50	12	54	59	0	0	0	0	0	0	0	0	0	0	0
2293750	373	0	730	1	1	2004	33.5122	1	294	357	150	143	60	58	60	58	0	0	0	0	0	0	0	0	0	0	1
1385102	373	0	730	0	0	2006	76.2047	0	318	298	311	73	53	46	55	46	0	0	0	0	0	0	0	0	0	0	0
427312	373	0	730	0	0	2006	41.3865	1	353	340	326	73	45	38	41	45	0	0	0	0	0	0	0	0	0	0	0
1431668	372	0	730	1	1	2005	36.7265	1	365	372	337	0	60	60	59	0	0	0	0	0	0	0	0	0	0	0	0
869862	372	0	730	1	1	2003	37.244	1	0	361	370	53	0	50	58	50	0	0	0	0	0	0	0	0	0	0	0
2561284	371	0	730	1	0	2002	55.8509	1	371	371	346	7	60	60	59	7	0	0	0	0	0	0	0	0	0	0	0
1456115	371	0	730	1	0	2002	36.2228	1	343	32	316	343	59	30	56	59	0	0	0	0	0	0	0	0	0	0	0
404021	371	0	184	1	0	2009	44.2996	1	368	368	371	63	58	58	60	58	0	0	0	0	0	0	0	0	0	0	1
2793630	370	0	730	0	0	1998	53.5429	1	134	224	324	121	23	40	42	45	0	0	0	0	0	0	0	0	0	0	0
2865562	369	0	730	0	0	1999	43.7247	1	343	331	318	97	54	47	49	47	0	0	0	0	0	0	0	0	0	0	0
1298628	369	0	730	1	1	2007	30.84	1	62	346	350	268	59	59	57	31	0	0	0	0	0	0	0	0	0	0	0
499850	368	0	630	1	1	2008	33.2631	1	367	364	338	57	60	57	52	57	0	0	0	0	0	0	0	0	0	1	1
3161869	367	0	730	1	1	2006	24.5373	1	367	367	344	25	60	60	54	25	0	0	0	0	0	0	0	0	0	0	0
2861888	367	0	730	0	0	1998	32.5101	0	353	76	344	352	47	48	46	46	0	0	0	0	0	0	0	0	0	0	0
486553	367	0	730	1	0	2005	31.6011	1	360	20	332	337	58	20	53	40	0	0	0	0	0	0	0	0	0	0	0
2088304	366	0	247	1	1	2009	48.9404	1	366	315	333	302	60	58	55	58	0	0	0	0	0	0	0	0	0	0	1
1873381	366	0	730	0	0	2005	49.1786	1	339	337	318	248	46	46	43	46	0	1	0	0	0	0	0	0	1	0	0
1125163	366	0	730	1	1	2001	23.3709	1	341	0	319	0	60	0	59	0	0	0	0	0	0	0	0	0	0	0	0
978075	366	0	37	1	0	2009	37.8463	0	344	267	346	64	57	57	58	60	0	0	0	0	0	0	0	0	0	0	0
2499146	365	0	730	1	1	2007	45.1949	1	363	363	226	14	60	60	60	14	0	0	0	0	0	0	0	0	0	0	0
279076	365	0	646	1	0	2008	34.684	1	296	296	269	55	53	53	50	48	0	0	0	0	0	0	0	0	0	0	0
3190842	364	0	730	1	1	2004	35.7518	1	356	251	99	0	58	58	0	0	0	1	0	0	0	0	0	0	1	0	0
2967976	364	0	730	1	0	2007	33.2685	1	348	348	358	133	60	60	60	60	0	0	0	0	0	0	0	0	0	0	1
2952459	364	0	143	1	0	2009	38.6157	1	105	355	363	19	60	51	60	19	0	0	0	0	0	0	0	0	0	0	0
2925331	364	0	690	1	1	2008	35.6451	1	185	346	364	68	60	49	60	49	0	0	0	0	0	0	0	0	0	0	1
2861005	364	0	730	0	0	1999	33.337	1	0	344	343	151	0	55	54	45	0	0	0	0	0	0	0	0	0	0	0
2503080	364	0	730	1	1	2005	44.3079	1	357	355	335	44	59	57	57	44	0	0	0	0	0	0	0	0	0	0	0
1097344	364	0	730	1	0	2003	26.3498	1	210	84	342	0	0	60	56	0	0	0	0	0	0	0	0	0	0	0	0
719904	364	0	730	1	0	2001	35.0619	1	129	322	244	15	38	36	37	15	0	0	0	0	0	0	0	0	0	0	0
14751	364	0	458	1	1	2008	25.1561	1	359	20	280	208	57	20	55	45	0	0	0	0	0	0	0	0	0	0	0
2065929	363	0	730	0	0	1998	50.7611	1	0	9	332	0	0	0	57	0	0	0	0	0	0	0	0	0	0	0	0
2204110	362	0	226	1	0	2009	27.1767	1	344	348	156	72	60	60	58	55	0	0	0	0	0	0	0	0	0	0	1
1584717	362	0	481	1	1	2008	34.9113	1	11	266	340	112	11	24	57	59	0	0	0	0	0	0	0	0	0	0	0
1273954	362	0	730	1	0	2005	49.0171	1	361	361	312	109	60	60	59	60	0	0	0	0	0	0	0	0	0	0	1
1188843	362	0	730	1	0	2002	39.2345	1	355	361	336	182	54	60	56	60	0	0	0	0	0	0	0	0	0	0	1
281781	362	0	730	0	0	2006	72.5495	0	360	291	6	6	60	50	6	6	1	0	0	0	0	0	0	0	1	0	0
2854519	360	1	379	1	1	2003	76.3553	1	348	244	344	122	60	51	60	46	0	0	0	0	0	0	0	0	0	0	0
2872608	360	0	730	1	1	2006	53.5675	1	321	212	334	99	36	57	59	34	0	0	0	0	0	0	0	0	0	0	0
2591052	360	0	730	1	1	2006	32.2665	1	360	360	360	42	60	60	60	42	0	0	0	0	0	0	0	0	0	0	0
1920567	359	0	730	1	1	2003	28.3156	1	64	55	194	353	60	55	54	60	0	0	0	0	0	0	0	0	0	0	0
1807604	359	0	730	1	1	2005	35.1331	1	319	319	359	333	38	38	60	34	0	0	0	0	0	0	0	0	0	0	0
1467476	359	0	730	1	1	2006	28.1075	1	286	273	263	73	31	25	26	25	0	0	0	0	0	0	0	0	0	1	0
1425343	359	0	44	0	0	2009	29.4108	0	356	333	118	105	60	52	56	52	0	0	0	0	0	0	0	0	0	0	1
1047962	359	0	730	1	1	1999	36.5239	1	0	109	345	192	0	1	50	51	0	0	0	0	0	0	0	0	0	0	0
251731	359	0	730	1	1	2007	43.4509	1	358	358	137	58	60	60	58	58	0	0	0	0	0	0	0	0	0	0	1
3040894	358	1	377	1	1	2004	33.5369	1	298	217	292	226	53	31	49	40	0	0	0	0	0	0	0	0	0	0	0
2322238	357	0	730	0	0	2004	38.0462	1	19	305	339	14	19	40	59	14	0	1	0	0	0	0	0	0	1	0	0
347448	357	0	730	1	1	2006	36.9456	1	357	14	178	264	60	14	37	48	0	0	0	0	0	0	0	0	0	0	0
1751513	355	0	730	1	0	2005	29.6244	1	355	355	331	0	60	60	58	0	0	0	0	0	0	0	0	0	0	0	0
2697009	354	1	686	0	0	1998	29.3095	1	209	211	201	198	56	58	51	52	0	0	0	0	0	0	0	0	0	0	0
3135185	354	0	730	1	1	1999	23.3217	1	301	278	262	278	59	56	54	56	0	0	0	0	0	0	0	0	0	0	1
352786	354	0	730	1	0	2003	48.2395	0	94	298	277	58	14	14	12	14	0	0	0	0	0	0	0	0	0	0	0
2915050	353	0	-3	1	1	2003	49.885	1	59	232	255	84	0	47	55	53	0	0	0	0	0	0	0	0	0	0	0
2908155	353	0	471	1	1	2008	53.3896	1	353	349	70	38	60	56	60	38	0	0	0	0	0	0	0	0	0	0	0
2823729	353	0	730	0	0	2005	38.038	1	68	319	296	62	60	59	54	59	0	0	0	0	0	0	0	0	0	0	0
2341056	353	0	60	1	0	2009	26.6209	1	309	334	323	53	60	53	57	53	0	0	0	0	0	0	0	0	0	0	1
1467799	353	0	730	1	0	2003	31.3273	1	310	16	283	173	60	16	52	57	0	0	0	0	0	0	0	0	0	0	0
1213361	353	0	79	0	0	1997	41.5699	1	295	270	230	270	60	59	13	59	0	0	0	0	0	0	0	0	0	0	0
914616	353	0	730	0	0	1997	33.9585	1	4	227	313	48	0	40	48	48	0	0	0	0	0	0	0	0	0	0	0
691207	353	0	730	1	0	2006	23.6119	1	350	260	326	0	57	48	54	0	0	0	0	0	0	0	0	0	0	0	0
533727	353	0	730	1	1	2006	32.0721	1	347	338	315	87	55	46	43	46	0	0	0	0	0	0	0	0	0	0	0
629519	352	0	2	1	1	2005	59.361	1	206	285	294	261	3	31	40	3	0	0	0	0	0	0	0	0	0	0	0
1271826	351	0	167	1	1	2009	29.9995	1	282	262	73	138	29	9	25	29	0	0	0	0	0	0	0	0	0	0	0
617819	351	0	55	1	0	2009	45.8384	1	338	338	312	240	60	60	56	44	0	0	0	0	0	0	0	0	0	0	0
497778	351	0	730	1	1	2005	36.6362	1	0	271	326	0	0	60	58	0	0	0	0	0	0	0	0	0	0	0	0
216843	351	0	730	1	0	2000	31.0864	0	55	290	291	33	3	60	60	33	0	0	0	0	0	0	0	0	0	0	0
1536852	350	0	730	1	0	2005	53.7948	1	12	231	229	104	12	49	58	58	0	1	0	0	0	0	0	0	1	0	0
66838	350	0	730	0	0	1997	33.5013	1	336	266	342	28	47	37	52	28	0	0	0	0	0	0	0	0	0	0	0
1835472	349	0	730	1	1	2006	43.5549	1	105	342	224	192	60	53	60	14	0	0	0	0	0	0	0	0	0	0	0
601350	349	0	730	1	1	2002	43.3824	1	0	89	349	341	0	52	60	53	0	0	0	0	0	0	0	0	0	0	0
441877	349	0	730	1	0	2006	34.1611	1	349	20	328	211	60	20	58	60	0	0	0	0	0	0	0	0	0	0	0
1333871	348	0	730	1	1	2003	57.888	1	24	159	314	10	24	21	56	10	0	1	0	0	0	0	0	0	1	0	0
417644	348	0	630	1	1	2008	56.5382	0	347	282	348	117	60	25	60	50	0	0	0	0	0	0	0	0	0	0	0
560311	347	0	730	1	1	2005	33.9722	1	181	267	2	0	23	21	2	0	0	0	0	0	0	0	0	0	0	0	0
2431113	346	0	730	1	1	2005	44.0176	1	227	227	262	219	41	41	40	31	0	0	0	0	0	0	0	0	0	0	0
2320846	345	0	730	1	1	2006	45.8301	1	273	0	199	151	30	0	32	46	0	0	0	0	0	0	0	0	0	0	0
528723	343	0	730	0	0	2005	70.8274	1	47	320	295	90	47	60	57	56	0	1	0	0	0	0	0	0	1	0	0
379803	343	0	730	1	1	2005	29.0576	1	56	241	282	43	51	39	43	39	0	0	0	0	0	0	0	0	0	0	0
2876796	341	0	228	1	1	2009	44.9595	0	336	265	80	72	56	0	28	0	0	0	0	0	0	0	0	0	0	0	0
576841	341	0	0	1	1	2002	42.0929	1	274	13	248	246	57	13	51	50	0	0	0	0	0	0	0	0	0	0	0
635678	339	0	730	1	1	1998	58.4	1	322	207	339	322	60	5	60	60	0	0	0	0	0	0	0	0	0	0	0
3011860	337	0	267	1	1	1999	40.8882	1	23	74	236	228	3	43	51	50	0	0	0	0	0	0	0	0	0	0	0
728291	336	0	730	1	1	2004	53.2088	1	318	302	31	104	54	51	31	34	0	0	0	0	0	0	0	0	0	0	0
2442805	335	0	1	0	0	1999	65.4857	1	170	216	208	87	57	49	44	49	0	0	0	0	0	0	0	0	0	0	0
2793805	334	0	730	1	0	2005	41.1373	1	214	218	45	27	39	39	45	26	0	1	0	0	0	0	0	0	1	0	0
2731750	334	0	730	1	0	2000	44.3462	1	0	201	257	122	0	40	53	53	0	0	0	0	0	0	0	0	0	0	0
80892	334	0	730	1	1	2006	35.5191	1	0	267	237	0	0	41	49	0	0	0	0	0	0	0	0	0	0	0	0
118033	331	0	730	1	0	2006	37.871	1	248	318	305	0	31	47	49	0	0	0	0	0	0	0	0	0	0	0	0
2001712	330	0	730	1	0	2005	35.4397	1	299	277	22	75	56	44	22	56	0	0	0	0	0	0	0	0	0	0	0
1608317	330	0	730	1	1	1999	40.3023	1	303	299	282	276	60	56	52	56	0	0	0	0	0	0	0	0	0	0	1
1265629	329	0	730	0	0	2001	26.7413	1	274	279	284	78	6	11	15	6	0	0	0	0	0	0	0	0	0	0	0
2714938	328	0	730	1	0	2004	40.0887	1	319	319	273	61	60	60	59	60	0	0	0	0	0	0	0	0	0	0	1
1241932	327	0	730	0	0	2000	40.242	1	203	286	0	250	30	41	0	60	0	1	1	0	0	0	0	0	1	1	0
1551452	326	0	730	1	1	2004	28.7017	1	305	307	244	17	51	53	30	17	0	0	0	0	0	0	0	0	0	0	0
626077	326	0	730	1	0	2000	49.7289	1	296	113	280	296	60	34	59	60	0	1	0	0	0	0	0	0	1	0	0
2971222	323	0	730	1	0	2003	36.5979	1	319	315	83	229	60	60	60	60	0	0	0	0	0	0	0	0	0	0	1
1875466	321	0	730	1	0	2004	22.1553	1	63	6	300	321	7	6	59	60	0	0	0	0	0	0	0	0	0	0	0
1691794	320	0	730	1	1	2000	26.7632	1	88	267	274	84	51	44	57	47	0	0	0	0	0	0	0	0	0	0	0
1612544	320	0	730	0	0	2005	71.0355	1	282	120	248	266	58	11	55	57	0	0	0	0	0	0	0	0	0	0	0
2816374	318	0	593	0	0	1999	83.2932	0	318	318	297	78	60	60	60	60	0	1	0	0	0	0	0	0	1	0	1
1868818	318	0	730	1	1	2005	34.3418	1	267	37	294	187	53	37	55	52	0	0	0	0	0	0	0	0	0	0	0
1180294	318	0	684	1	1	2008	29.0959	1	285	285	278	91	37	37	33	37	0	0	0	0	0	0	0	0	0	0	0
1098642	318	0	730	0	0	1997	73.6639	1	179	207	190	43	52	44	48	27	0	1	0	0	0	0	0	0	1	0	0
497298	318	0	687	0	0	2008	37.9367	1	317	315	290	7	60	58	52	7	0	1	0	0	0	0	0	0	1	0	0
1298013	317	0	730	1	1	2004	49.3128	1	0	298	296	0	0	59	57	0	0	1	0	0	0	0	0	0	1	0	0
652971	316	0	730	0	0	1997	39.3413	1	289	255	284	66	44	20	33	27	0	0	0	0	0	0	0	0	0	0	0
2896387	315	0	730	0	0	2004	65.3926	1	119	315	299	163	33	60	60	54	0	0	0	0	0	0	0	0	0	0	0
2294367	315	0	730	0	0	2005	24.9808	1	279	269	251	58	60	58	55	58	0	0	0	0	0	0	0	0	0	0	1
1148744	314	0	730	0	0	2000	35.7327	0	301	288	276	76	60	51	56	51	0	0	0	0	0	0	0	0	0	0	1
807483	314	0	730	1	1	2006	44.7213	0	293	128	275	7	39	17	36	7	0	0	0	0	0	0	0	0	0	0	0
2836625	313	0	645	0	0	2006	41.151	1	310	306	150	79	60	56	42	56	0	1	0	0	0	0	0	0	1	0	0
2450117	313	0	730	1	1	2005	19.5515	1	303	248	226	173	50	41	43	35	0	0	0	0	0	0	0	0	0	0	0
1696173	312	0	730	0	0	2002	22.4565	1	305	249	304	29	53	46	58	0	0	0	0	0	0	0	0	0	0	0	0
3092343	311	0	730	1	0	1999	40.6253	0	289	272	299	113	42	60	58	42	0	0	0	0	0	0	0	0	0	0	0
2696207	311	0	730	0	0	2005	51.1006	1	165	160	286	0	0	56	59	0	0	0	0	0	0	0	0	0	0	0	0
2062437	311	0	132	1	1	2006	47.5112	1	272	272	170	46	54	54	49	46	0	0	0	0	0	0	0	0	0	0	0
82446	311	0	730	0	0	1998	49.4333	1	4	182	310	226	0	60	60	60	0	0	0	0	0	0	0	0	0	0	0
1956290	310	0	730	1	1	2000	25.0192	1	0	192	292	131	0	0	53	53	0	0	0	0	0	0	0	0	0	0	0
1676879	310	0	730	0	0	1999	39.5001	1	301	302	310	80	59	60	60	60	0	0	0	0	0	0	0	0	0	0	1
2001446	309	0	730	1	1	2000	51.7906	1	5	9	214	5	5	9	49	5	0	0	0	0	0	0	0	0	0	0	0
1679719	309	0	693	1	0	2008	27.267	1	309	309	288	91	60	60	58	45	0	0	0	0	0	0	0	0	0	0	0
1263634	309	0	730	1	0	2006	43.8479	1	308	308	282	187	60	60	60	60	0	1	0	0	0	0	0	0	1	0	1
1098629	308	0	457	1	1	2008	44.8965	1	285	0	257	3	37	0	27	3	0	0	0	0	0	0	0	0	0	0	0
601946	308	0	730	1	0	2007	53.1048	1	301	289	281	84	60	58	58	49	0	0	0	0	0	0	0	0	0	0	1
1797606	307	0	730	0	0	1998	35.76	0	283	274	280	75	40	35	33	30	0	0	0	0	0	0	0	0	0	0	0
1762430	307	0	730	1	1	2006	42.5282	1	253	247	251	107	31	26	26	23	0	0	0	0	0	0	0	0	0	0	0
1273470	307	0	397	1	1	2009	27.1383	1	216	272	242	81	60	50	58	50	0	0	0	0	0	0	0	0	0	0	0
556152	307	0	730	1	1	2005	30.2979	1	301	301	300	0	55	55	53	0	0	0	0	0	0	0	0	0	0	0	0
502718	307	0	730	1	0	2005	35.4507	1	279	279	255	173	60	60	57	45	0	0	0	0	0	0	0	0	0	0	0
412582	307	0	730	1	1	2004	55.0487	1	286	307	259	59	60	60	58	39	0	0	0	0	0	0	0	0	0	0	0
100192	307	0	730	0	0	1998	53.1924	1	247	214	256	57	16	12	13	15	0	0	0	0	0	0	0	0	0	0	0
3016269	306	0	730	1	1	2000	33.9886	1	0	204	250	97	0	38	48	48	0	0	0	0	0	0	0	0	0	0	0
1358218	306	0	77	1	1	2008	58.6464	1	281	5	265	143	60	5	55	57	0	0	0	0	0	0	0	0	0	0	0
1121572	306	0	730	1	1	2000	39.8368	1	252	249	237	20	60	57	59	20	0	0	0	0	0	0	0	0	0	0	0
575841	306	0	730	0	0	1998	50.8296	1	0	234	300	53	0	47	60	53	0	0	0	0	0	0	0	0	0	0	0
2682052	305	0	730	0	0	2003	74.1567	1	293	293	271	83	59	59	55	59	0	0	0	0	0	0	0	0	0	0	1
2152652	305	0	730	1	0	2006	36.157	1	300	305	268	78	55	60	53	54	0	0	0	0	0	0	0	0	0	0	1
1231161	305	0	730	0	0	2007	89.459	1	284	284	273	0	60	60	59	0	0	0	0	0	0	0	0	0	0	0	0
1955110	304	0	730	1	0	1998	38.5965	1	139	280	280	0	0	60	60	0	0	0	0	0	0	0	0	0	0	0	0
2777717	303	0	730	1	1	2007	28.3074	1	276	220	262	0	60	60	58	0	0	0	0	0	0	0	0	0	0	0	0
1025011	303	0	730	1	1	2000	60.3548	1	152	234	271	146	45	35	41	39	0	1	0	0	0	0	0	0	1	0	0
1575891	301	0	227	0	0	1997	34.3774	1	159	244	247	64	0	49	59	58	0	0	0	0	0	0	0	0	0	0	0
1368334	301	0	730	1	0	2005	29.6517	1	275	275	266	199	60	60	57	46	0	0	0	0	0	0	0	0	0	0	0
1269517	301	0	730	0	0	2005	76.7331	0	259	250	12	60	19	18	12	18	0	1	0	0	0	0	0	0	1	0	0
28156	301	0	730	1	1	2005	37.756	1	300	300	280	83	60	60	57	60	0	0	0	0	0	0	0	0	0	0	1
2378608	300	0	730	1	1	2005	68.5412	1	289	282	267	287	52	45	53	51	0	0	0	0	0	0	0	0	0	0	0
1971979	300	0	730	1	1	2007	33.0714	1	256	256	181	57	60	60	54	57	0	0	0	0	0	0	0	0	0	0	1
1914793	300	0	623	1	1	2008	37.8546	1	191	270	272	160	60	49	47	49	0	0	0	0	0	0	0	0	0	0	0
574891	300	0	730	1	1	2008	40.8033	1	299	140	150	214	60	58	58	58	0	0	0	0	0	0	0	0	0	0	0
665710	299	0	472	1	0	2008	33.5998	1	299	284	45	292	60	59	45	60	0	0	0	0	0	0	0	0	0	0	0
181858	299	0	730	0	0	1999	43.7603	0	264	222	253	52	27	30	26	25	0	0	0	0	0	0	0	0	0	0	0
1795767	298	0	730	1	1	2000	44.9239	1	259	259	255	66	46	46	49	51	0	0	0	0	0	0	0	0	0	0	0
1141414	298	0	730	1	1	2006	52.6859	1	297	297	275	10	60	60	57	10	0	0	0	0	0	0	0	0	0	0	0
760668	298	0	730	0	0	1999	75.3915	0	263	285	274	48	27	49	47	21	0	0	0	0	0	0	0	0	0	0	0
77993	298	0	730	1	1	2004	35.4808	1	283	261	263	120	46	38	41	38	0	0	0	0	0	0	0	0	0	0	0
1150860	297	0	730	0	0	1997	50.6407	1	31	284	297	0	0	60	60	0	0	0	0	0	0	0	0	0	0	0	0
814545	297	0	730	1	1	2000	33.9804	1	169	261	252	171	54	57	45	56	0	0	0	0	0	0	0	0	0	0	0
491645	297	0	730	0	0	1998	75.4326	1	246	238	256	90	41	33	36	31	0	1	0	0	0	0	0	0	1	0	0
1859707	296	0	360	1	0	2009	41.5699	1	265	260	272	64	56	51	56	51	0	0	0	0	0	0	0	0	0	0	1
165009	296	0	632	1	0	2008	49.4059	1	294	290	19	92	59	55	19	54	0	1	0	0	0	0	0	0	1	0	0
1052380	295	0	730	0	0	2003	85.196	0	270	224	124	131	42	36	40	41	0	1	0	0	0	0	0	0	1	1	0
1333669	294	0	730	1	0	2003	34.7087	1	17	293	264	142	17	60	52	58	0	0	0	0	0	0	0	0	0	0	0
3182266	293	0	730	1	1	2005	29.2137	1	283	284	269	269	50	51	52	36	0	0	0	0	0	0	0	0	0	0	0
1457335	293	0	730	0	0	2002	44.1627	1	50	281	277	56	0	60	60	56	0	0	0	0	0	0	0	0	0	0	0
638548	293	0	730	1	1	2003	61.7293	1	31	290	287	67	0	57	58	56	1	0	0	0	0	0	0	0	1	0	0
477778	293	0	302	1	0	2009	25.1095	1	292	292	272	103	60	60	58	60	0	0	0	0	0	0	0	0	0	0	1
174945	293	0	298	1	0	2009	32.1515	1	292	288	255	65	60	56	51	56	0	0	0	0	0	0	0	0	0	0	1
1654526	292	0	730	1	1	2004	53.7783	0	272	127	246	73	47	38	46	36	0	0	0	0	0	0	0	0	0	0	0
1507806	292	0	730	1	1	2006	21.4078	1	209	248	209	14	25	60	36	14	0	0	0	0	0	0	0	0	0	0	0
3171219	291	0	730	1	0	2005	20.1895	1	213	213	199	63	60	60	58	60	0	0	0	0	0	0	0	0	0	0	1
2891401	291	0	730	1	0	2008	26.5305	1	210	215	268	44	34	39	51	40	0	0	0	0	0	0	0	0	0	0	0
1132716	291	0	730	0	0	1999	30.5361	1	279	165	270	43	56	37	52	43	0	0	0	0	0	0	0	0	0	0	0
1597681	290	0	730	0	0	1999	38.3282	1	285	159	290	51	60	36	60	51	0	0	0	0	0	0	0	0	0	0	0
896256	290	0	730	1	1	2000	62.693	1	268	238	252	67	55	53	45	52	1	0	0	0	0	0	0	0	1	0	0
1946090	289	0	730	0	0	1999	33.8462	1	289	287	264	68	60	58	58	58	0	0	0	0	0	0	0	0	0	0	1
808228	289	0	730	1	1	2000	62.6492	1	275	128	209	158	47	32	46	44	0	0	0	0	0	0	0	0	0	0	0
2941829	287	1	304	0	0	2005	75.5147	1	18	273	263	15	18	50	51	15	0	0	0	0	0	0	0	0	0	0	0
2365721	287	0	730	0	0	2000	47.6645	1	252	234	216	173	56	51	51	51	0	0	0	0	0	0	0	0	0	0	1
1992603	287	0	-14	1	0	2000	45.8685	1	275	228	261	146	60	55	60	60	0	0	0	0	0	0	0	0	0	0	1
1104132	287	0	730	1	1	2005	45.0882	1	287	203	149	251	60	60	56	60	0	0	0	0	0	0	0	0	0	0	1
2350854	286	0	730	1	1	2004	73.5078	1	286	286	169	203	60	60	57	60	0	0	0	0	0	0	0	0	0	0	1
1768816	286	0	459	0	0	2008	36.9976	1	248	228	181	81	60	50	45	50	0	0	0	0	0	0	0	0	0	0	0
1731959	286	0	730	0	0	2001	37.1098	1	266	21	252	101	50	21	46	50	0	0	0	0	0	0	0	0	0	0	0
1408198	286	0	730	1	1	2001	27.0096	1	276	242	260	62	53	49	54	49	0	0	0	0	0	0	0	0	0	0	1
1259196	286	0	367	1	1	2009	44.5926	1	265	255	42	133	60	53	42	53	0	0	0	0	0	0	0	0	0	0	0
2649069	285	0	730	0	0	2002	76.1965	1	0	228	211	249	0	60	57	58	0	0	0	0	0	0	0	0	0	0	0
2250409	284	0	730	1	1	2007	32.6963	1	222	98	264	15	60	26	60	15	0	0	0	0	0	0	0	0	0	0	0
1721320	284	0	730	1	0	2001	39.6835	1	266	156	273	93	53	37	51	52	0	0	0	0	0	0	0	0	0	0	0
1105135	284	0	730	1	1	2006	51.3772	1	243	163	258	54	47	45	50	45	0	0	0	0	0	0	0	0	0	0	0
2099656	283	0	307	1	0	2009	43.0484	1	271	266	82	68	54	49	54	49	0	0	0	0	0	0	0	0	0	0	1
917960	283	0	730	1	1	2007	35.7737	1	251	248	131	54	29	26	24	26	0	0	0	0	0	0	0	0	0	0	0
1330254	282	0	-4	0	0	2004	25.5887	0	192	191	175	133	58	58	56	58	0	0	0	0	0	0	0	0	0	0	0
1118479	282	0	373	1	1	2009	32.9181	1	275	275	263	34	60	60	60	34	0	0	0	0	0	0	0	0	0	0	0
457921	282	0	730	1	1	2005	49.6112	1	269	13	265	176	48	13	59	60	0	0	0	0	0	0	0	0	0	0	0
3141242	281	0	730	0	0	2002	26.1499	0	271	262	257	53	60	53	60	53	0	0	0	0	0	0	0	0	0	0	1
2775281	281	0	730	1	0	2006	41.1921	1	281	277	258	8	60	56	58	8	0	0	0	0	0	0	0	0	0	0	0
931936	281	0	154	1	0	2009	46.4078	1	253	125	258	69	33	12	37	31	0	0	0	0	0	0	0	0	0	0	0
3166536	280	0	450	1	0	2008	41.3454	1	278	274	253	57	60	55	51	55	0	0	0	0	0	0	0	0	0	0	1
2992462	280	0	730	1	1	2005	39.1688	1	278	138	253	193	58	58	51	40	0	0	0	0	0	0	0	0	0	0	0
2886626	280	0	730	1	1	2001	44.5762	1	278	278	262	72	60	60	60	60	0	0	0	0	0	0	0	0	0	0	1
1068815	280	0	730	1	1	1998	29.0603	1	261	261	248	0	60	60	58	0	0	0	0	0	0	0	0	0	0	0	0
462230	280	0	730	1	0	2008	34.6676	1	253	264	70	61	34	45	38	52	0	0	0	0	0	0	0	0	0	0	0
1873551	279	0	584	1	0	2003	61.3158	1	216	215	199	69	52	51	49	45	0	0	0	0	0	0	0	0	0	0	0
1759361	279	0	495	1	0	2008	30.2212	1	249	264	124	77	36	51	49	50	0	0	0	0	0	0	0	0	0	0	0
939958	279	0	730	1	1	2007	39.5986	1	270	14	245	48	59	14	50	45	0	0	0	0	0	0	0	0	0	0	0
3109961	278	0	730	0	0	2004	74.5455	1	15	216	211	11	15	44	22	11	0	0	0	0	0	0	0	0	0	0	0
891030	278	0	730	1	1	1998	26.41	1	260	199	270	260	60	60	60	60	0	0	0	0	0	0	0	0	0	0	1
3063903	277	0	730	0	0	2006	47.0896	0	240	90	224	71	60	43	58	57	0	0	0	0	0	0	0	0	0	0	0
3013399	277	0	730	1	1	1998	51.462	1	254	254	173	83	56	56	44	56	0	0	0	0	0	0	0	0	0	0	0
2556329	277	0	730	1	0	2007	57.7292	1	274	272	257	63	57	55	54	55	0	0	0	0	0	0	0	0	0	0	1
1191439	277	0	346	0	0	1998	79.2383	1	0	276	276	56	0	60	60	56	0	0	0	0	0	0	0	0	0	0	0
1185744	277	0	730	1	1	2007	28.3622	1	18	196	227	9	18	25	26	9	0	0	0	0	0	0	0	0	0	0	0
1141332	277	0	730	1	1	2007	22.3716	1	261	261	120	48	45	45	42	45	0	0	0	0	0	0	0	0	0	1	0
1097482	277	0	730	1	0	2007	25.219	1	0	271	256	61	0	54	52	54	0	0	0	0	0	0	0	0	0	0	0
707040	277	0	126	0	0	2009	31.352	1	271	265	142	74	55	49	45	49	0	0	0	0	0	0	0	0	0	1	0
115599	277	0	730	0	0	1999	70.57	0	273	267	265	74	57	51	60	56	0	0	0	0	0	0	0	0	0	0	1
2777760	276	0	730	1	1	2002	40.828	1	248	141	31	62	54	38	31	43	0	0	0	0	0	0	0	0	0	0	0
2657533	276	0	730	1	0	2004	35.3001	1	16	276	266	249	16	60	56	58	0	0	0	0	0	0	0	0	0	0	0
1851619	276	0	730	1	1	2002	26.2978	1	249	121	276	89	48	6	60	55	0	0	0	0	0	0	0	0	0	0	0
1407714	276	0	730	1	1	2004	47.5277	1	0	228	275	118	0	60	60	38	0	0	0	0	0	0	0	0	0	0	0
500090	276	0	434	1	0	2009	49.8631	1	271	209	274	12	57	54	58	12	0	0	0	0	0	0	0	0	0	0	0
2081787	275	0	266	1	1	2001	45.017	1	254	200	220	149	60	60	60	60	0	0	0	0	0	0	0	0	0	0	0
404329	275	0	730	0	0	1999	29.5559	1	267	135	261	70	57	32	55	52	0	0	0	0	0	0	0	0	0	0	0
20918	275	0	730	1	0	2006	40.4145	1	262	191	233	104	47	27	38	27	0	0	0	0	0	0	0	0	0	0	0
2858127	274	0	730	1	1	2002	39.2865	1	74	147	249	236	57	36	53	50	0	0	0	0	0	0	0	0	0	0	0
2699184	274	0	730	1	0	2008	40.5898	1	274	274	257	53	60	60	58	53	0	0	0	0	0	0	0	0	0	0	1
2082675	274	0	570	1	1	2008	47.3579	1	273	272	51	39	59	58	51	39	0	0	0	0	0	0	0	0	0	0	0
1790273	274	0	730	1	0	2006	33.4629	1	273	273	253	197	59	59	55	59	0	0	0	0	0	0	0	0	0	0	1
648843	274	0	414	0	0	2009	78.0008	1	269	256	14	255	56	43	14	42	0	1	0	0	0	0	0	0	1	0	0
171264	274	0	730	1	0	2006	29.9228	1	273	273	253	58	60	60	57	55	0	0	0	0	0	0	0	0	0	0	1
2705832	273	0	192	0	0	2009	74.5729	0	273	273	66	0	60	60	57	0	0	1	0	0	0	0	0	0	1	0	0
1828219	273	0	730	1	0	2005	38.6951	1	273	180	255	77	60	52	59	60	0	0	0	0	0	0	0	0	0	0	0
1588809	273	0	730	1	1	2006	34.0598	1	238	160	232	87	25	25	30	25	0	0	0	0	0	0	0	0	0	0	0
831878	273	0	730	0	0	1998	25.9336	1	237	227	229	65	60	60	60	60	0	0	0	0	0	0	0	0	0	0	1
294	273	0	730	0	0	1998	37.8847	1	246	245	262	136	42	41	49	45	0	0	0	0	0	0	0	0	0	0	0
2385479	272	0	730	1	1	2005	41.2003	1	52	179	229	252	52	52	46	52	0	0	0	0	0	0	0	0	0	0	0
1890801	272	0	730	1	0	2007	44.1983	1	268	268	253	47	60	60	58	47	0	0	0	0	0	0	0	0	0	0	0
555322	272	0	730	0	0	2001	26.0678	1	255	255	231	270	57	57	51	60	0	0	0	0	0	0	0	0	0	0	1
3220328	271	0	730	0	0	2007	60.5328	1	265	265	118	55	60	60	60	55	0	0	0	0	0	0	0	0	0	0	1
831490	271	0	415	1	1	2009	31.133	1	256	60	271	89	60	19	60	60	0	0	0	0	0	0	0	0	0	0	0
775119	271	0	730	1	1	2007	35.5191	1	180	252	236	99	34	41	38	37	0	0	0	0	0	0	0	0	0	0	0
732743	271	0	95	1	1	2003	51.8289	1	264	260	247	143	60	58	55	58	0	0	0	0	0	0	0	0	0	0	1
1761571	270	1	454	0	0	1998	33.2795	1	247	232	106	84	60	55	52	55	0	0	0	0	0	0	0	0	0	0	1
3107553	270	0	730	0	0	2004	73.5106	1	14	224	257	63	14	53	59	60	0	1	0	0	0	0	0	0	1	0	0
2596065	270	0	730	1	1	2007	50.0055	1	255	190	249	48	45	45	42	45	0	0	0	0	1	0	0	0	1	0	0
1250500	270	0	730	1	1	2006	28.0336	1	242	242	227	55	60	60	56	55	0	0	0	0	0	0	0	0	0	0	1
3163896	269	0	637	0	0	2008	49.1239	1	269	268	64	71	60	59	55	59	0	1	0	0	0	0	0	0	1	0	1
1896398	269	0	730	1	1	2003	31.111	1	258	253	241	188	60	59	55	59	0	0	0	0	0	0	0	0	0	0	1
1538918	269	0	730	1	1	2005	44.171	1	120	220	238	195	46	44	37	44	0	0	0	0	0	0	0	0	0	0	0
760996	269	0	621	1	1	2004	52.9186	1	235	149	244	66	54	49	53	54	0	0	0	0	0	0	0	0	0	0	0
2875414	268	0	579	1	1	2008	58.4766	1	262	248	249	0	54	56	51	0	0	0	0	0	0	0	0	0	0	0	0
2953538	267	0	730	0	0	2006	45.5728	1	263	263	245	65	60	60	58	60	0	0	0	0	0	0	0	0	0	1	1
982796	267	0	730	0	0	1998	33.0851	1	233	233	162	59	36	36	22	35	0	0	0	0	0	0	0	0	0	0	0
635006	267	0	730	1	1	2006	30.4211	1	260	243	129	103	60	53	38	53	0	0	0	0	0	0	0	0	0	0	0
557260	267	0	730	1	1	2002	35.823	1	267	158	259	44	60	40	54	35	0	0	0	0	0	0	0	0	0	0	0
2701612	266	0	583	1	1	2008	48.5489	1	252	252	245	64	46	46	43	46	0	0	0	0	0	0	0	0	0	0	0
2499227	266	0	730	0	0	1998	36.5212	1	264	257	260	133	60	53	59	60	0	0	0	0	0	0	0	0	0	0	1
1954993	266	0	730	1	1	2007	38.7307	1	266	238	228	249	60	49	55	60	0	0	0	0	0	0	0	0	0	0	1
1874363	266	0	681	1	0	2008	31.2781	1	266	266	74	78	60	60	59	60	0	0	0	0	0	0	0	0	0	0	1
987044	266	0	730	1	1	2005	37.8354	1	245	7	237	5	40	7	47	5	1	0	0	0	0	0	0	0	1	0	0
872868	266	0	730	0	0	1998	28.6141	1	255	255	247	92	54	54	52	55	0	0	0	0	0	0	0	0	0	0	1
2315446	265	0	106	1	0	2005	47.1252	1	239	239	25	98	60	60	25	60	0	0	0	0	0	0	0	0	0	0	0
1817991	265	0	730	0	0	2005	25.4189	1	93	265	234	14	9	60	51	14	0	0	0	0	0	0	0	0	0	0	0
1379816	265	0	730	1	1	2006	42.2106	1	241	8	250	136	59	8	55	45	0	0	0	0	0	0	0	0	0	0	0
223842	265	0	730	0	0	2003	17.1887	1	265	236	105	236	60	55	60	55	0	0	0	0	0	0	0	0	0	0	1
1201175	264	1	455	0	0	2008	70.0854	1	63	262	247	151	60	59	56	59	0	0	0	0	0	0	0	0	0	0	0
25805	264	1	67	0	0	2009	51.3963	1	0	140	215	165	0	60	58	48	0	0	0	0	0	0	0	0	0	0	0
2122148	264	0	730	1	1	1998	32.4745	1	208	191	170	82	49	39	44	39	0	0	0	0	0	0	0	0	0	0	0
1843033	264	0	730	1	1	2008	40.7376	1	59	171	215	44	59	0	56	44	0	0	0	0	0	0	0	0	0	0	0
1787436	263	0	730	1	0	2005	66.3372	1	252	233	113	103	60	52	57	0	0	0	0	0	0	0	0	0	0	0	0
1026715	263	0	730	1	1	2003	33.619	1	249	247	262	249	47	56	59	58	0	0	0	0	0	0	0	0	0	0	0
2532854	262	0	730	0	0	2005	28.6989	1	11	261	248	125	11	60	60	60	0	0	0	0	0	0	0	0	0	0	0
2465177	261	0	730	1	0	2007	26.7495	1	253	253	234	180	52	52	46	36	0	0	0	0	0	0	0	0	0	0	0
3149470	260	0	730	0	0	1997	38.4569	1	257	91	40	232	57	45	40	57	0	0	0	0	0	0	0	0	0	0	0
1838135	260	0	730	0	0	2006	75.3039	1	260	259	243	258	60	59	55	58	0	0	0	0	0	0	0	0	0	0	1
820058	260	0	730	1	1	2000	41.266	1	242	150	250	80	46	39	60	53	0	1	0	0	0	0	0	0	1	0	0
3058678	259	0	730	1	1	2004	25.345	1	85	187	239	121	24	59	60	56	0	0	0	0	0	0	0	0	0	0	0
1895909	259	0	730	0	0	1999	23.7214	1	228	143	216	121	57	40	53	57	0	0	0	0	0	0	0	0	0	0	0
1029989	259	0	730	1	0	2008	37.3809	1	195	56	246	22	48	56	50	22	0	0	0	0	0	0	0	0	0	0	0
3081625	258	0	466	0	0	2009	28.6661	1	258	258	258	258	60	60	60	60	0	1	0	0	0	0	0	0	1	0	1
2638005	258	0	730	1	1	2006	36.5595	1	257	103	44	0	59	41	44	0	0	0	0	0	0	0	0	0	0	0	0
2013920	258	0	730	0	0	1998	35.3466	1	219	161	223	0	60	50	57	0	0	0	0	0	0	0	0	0	0	0	0
1840010	258	0	730	1	0	2006	42.6514	1	254	249	240	49	60	55	51	49	0	0	0	0	0	0	0	0	0	0	1
1406396	258	0	730	1	0	2001	31.508	1	216	216	204	91	19	19	18	18	0	0	0	0	0	0	0	0	0	0	0
991949	258	0	730	0	0	2006	51.6893	1	254	17	229	25	57	17	47	25	0	0	0	0	0	0	0	0	0	0	0
2732833	257	0	730	1	0	2005	44.3489	1	195	131	218	56	0	20	26	0	0	0	0	0	0	0	0	0	0	0	0
2715196	256	0	730	0	0	1999	55.9796	1	201	239	230	62	60	60	58	60	0	1	0	0	0	0	0	0	1	0	1
16734	256	0	730	0	0	1999	32.4362	1	242	243	250	84	59	60	58	57	0	0	0	0	0	0	0	0	0	0	1
2942478	255	0	730	0	0	2006	80.7688	1	93	130	82	196	59	54	52	54	0	1	0	0	0	0	0	0	1	0	0
2663610	255	0	165	1	0	2009	35.604	1	249	251	60	63	54	56	55	56	0	0	0	0	0	0	0	0	0	0	1
1830843	255	0	730	1	0	2007	28.4443	1	255	252	245	252	60	57	55	57	0	0	0	0	0	0	0	0	0	0	1
1398816	255	0	504	0	0	2008	26.1143	1	216	216	200	102	45	45	42	45	0	0	0	0	0	0	0	0	0	1	0
490366	255	0	28	1	1	2000	39.2974	0	0	218	250	250	0	27	56	56	0	0	0	0	0	0	0	0	0	0	0
2123239	254	0	730	0	0	1998	26.2868	1	242	202	225	66	48	41	43	41	0	0	0	0	0	0	0	0	0	0	0
709474	253	1	256	0	0	1997	28.7674	1	209	200	187	107	60	60	59	60	0	0	0	0	0	0	0	0	0	0	1
2259368	253	0	730	0	0	2004	65.5925	0	244	233	223	49	60	49	55	49	0	0	0	0	0	0	0	0	0	0	1
1639537	253	0	730	0	0	2005	62.7834	1	135	197	176	37	48	41	36	28	0	0	0	0	0	0	0	0	0	0	0
3116032	252	0	730	0	0	2006	34.7032	1	252	252	220	42	60	60	42	42	0	0	0	0	0	0	0	0	0	0	0
634593	252	0	-1	1	1	2006	83.6628	1	125	250	242	2	60	59	59	2	1	1	0	0	0	0	0	0	1	0	0
2664017	251	1	326	0	0	1999	40.8909	1	166	147	141	91	55	45	45	50	0	0	0	0	0	0	0	0	0	0	0
2812752	250	0	730	0	0	1998	58.7011	1	211	211	153	42	59	59	56	42	0	0	0	0	0	0	0	0	0	0	0
2596324	249	0	730	1	1	2004	39.4152	1	245	216	235	92	56	34	56	51	0	0	0	0	0	0	0	0	0	0	0
2484586	249	0	641	0	0	2005	51.525	1	228	230	210	23	40	42	38	23	0	0	0	0	0	0	0	0	0	0	0
1977896	248	1	85	1	1	1999	58.5807	1	222	120	216	63	50	27	46	46	0	0	0	0	1	0	0	0	1	0	0
886218	248	0	730	1	0	2007	36.8963	1	31	173	211	220	31	40	51	49	0	0	0	0	0	0	0	0	0	0	0
589212	248	0	730	1	1	2002	30.7442	0	240	207	50	40	53	53	50	40	0	0	0	0	0	0	0	0	0	0	0
2696598	247	0	730	1	1	2001	59.8565	1	100	58	238	91	60	39	59	56	0	0	0	0	0	0	0	0	0	0	0
2544033	247	0	439	1	1	2009	34.8292	1	209	204	90	66	58	58	55	54	0	0	0	0	0	0	0	0	0	0	1
2481692	247	0	50	1	1	2009	67.071	1	44	247	185	199	44	60	40	56	0	1	0	0	0	0	0	0	1	0	0
946236	247	0	730	0	0	1997	30.0843	1	236	194	166	128	60	52	60	60	0	0	0	0	0	0	0	0	0	0	1
1826450	246	0	2	0	0	2005	72.7576	1	211	7	126	232	45	7	48	59	0	1	1	0	0	0	0	0	1	0	0
1034808	245	0	601	1	0	2004	43.0813	1	210	209	214	43	26	25	33	26	0	1	0	0	0	0	0	0	1	0	0
3205537	244	0	730	1	0	2002	43.7657	1	214	208	146	46	56	24	53	46	0	0	0	0	0	0	0	0	0	0	0
2785630	244	0	730	1	1	2006	33.6984	1	236	216	33	222	60	54	33	60	0	0	0	0	0	0	0	0	0	0	0
2193732	243	0	730	1	1	2002	41.9368	1	0	229	229	112	0	51	51	50	0	0	0	0	0	0	0	0	0	0	0
1702947	243	0	143	0	0	2009	50.0684	1	84	239	222	71	60	56	51	56	0	0	0	0	0	0	0	0	0	0	0
1606664	243	0	730	0	0	2006	53.1103	1	221	216	96	73	43	38	36	38	0	0	0	0	0	0	0	0	0	1	0
733888	243	0	730	1	0	2005	56.5601	1	237	235	220	55	58	56	55	55	0	1	0	0	0	0	0	0	1	0	1
231502	243	0	730	0	0	1997	28.8851	1	193	157	192	89	56	44	51	56	0	0	0	0	0	0	0	0	0	0	0
708860	242	0	730	1	0	2007	43.763	1	0	176	203	116	0	53	60	56	0	0	0	0	0	0	0	0	0	0	0
3139151	241	0	730	0	0	2004	73.0123	1	222	115	218	30	42	15	45	15	0	0	0	0	1	0	0	0	1	0	0
2221142	241	0	0	1	1	2009	30.4622	1	193	169	176	115	60	60	51	60	0	0	0	0	0	0	0	0	0	0	1
3112590	239	0	730	0	0	1999	42.5556	1	232	232	237	0	53	53	60	0	0	0	0	0	0	0	0	0	0	0	0
3102167	239	0	638	1	0	2006	25.1451	1	195	239	215	137	28	60	57	36	0	0	0	0	0	0	0	0	0	0	0
2726777	239	0	730	1	1	2002	44.776	1	234	108	239	13	60	8	60	13	0	0	0	0	0	0	0	0	0	0	0
1186916	239	0	730	1	1	1999	34.5006	1	0	204	205	54	0	58	58	51	0	0	0	0	0	0	0	0	0	0	0
80978	239	0	730	0	0	2005	76.8043	0	232	226	46	217	54	48	46	42	0	0	0	0	0	0	0	0	0	0	0
3166047	238	0	730	0	0	1998	51.599	0	0	171	203	22	0	55	60	22	0	0	0	0	0	0	0	0	0	0	0
1952338	238	0	730	1	0	2006	39.8943	1	225	219	93	47	50	44	50	44	0	0	0	0	0	0	0	0	0	0	0
967029	238	0	730	0	0	1998	58.0276	1	233	233	217	122	56	56	53	55	0	0	0	0	0	0	0	0	0	0	1
2065010	237	0	730	0	0	1998	37.4439	1	0	173	183	97	0	36	46	45	0	0	0	0	0	0	0	0	0	0	0
2606213	236	0	730	0	0	2003	74.8604	0	231	186	6	64	55	46	6	48	0	1	0	0	0	0	0	0	1	0	0
2213967	236	0	730	1	0	2005	57.2637	1	230	192	180	0	60	55	60	0	0	0	0	0	0	0	0	0	0	0	0
1841043	235	0	578	1	0	2008	33.4903	1	172	172	155	143	39	39	36	28	0	0	0	0	0	0	0	0	0	0	0
2339196	233	0	730	1	0	2006	30.8728	1	233	233	219	206	60	60	58	60	0	0	0	0	0	0	0	0	0	0	1
1418764	233	0	730	0	0	2004	32.7374	1	222	222	206	79	60	60	58	60	0	0	0	0	0	0	0	0	0	0	1
116565	233	0	730	1	1	2002	32.4143	1	0	20	223	211	0	20	53	44	0	0	0	0	0	0	0	0	0	0	0
43078	233	0	-7	1	0	2008	28.6825	1	174	174	145	56	50	50	46	38	0	0	0	0	0	0	0	0	0	0	0
1898576	231	0	543	1	0	2008	31.1685	1	208	208	132	50	60	60	58	22	0	0	0	0	0	0	0	0	0	0	0
1681466	231	0	730	1	0	2005	41.5727	1	231	231	224	170	60	60	57	45	0	0	0	0	0	0	0	0	0	0	0
3041635	230	0	11	0	0	1997	28.6825	1	197	176	181	92	45	41	39	41	0	0	0	0	0	0	0	0	0	0	0
1680773	230	0	730	1	0	2001	66.5836	1	202	119	191	79	46	39	44	45	0	0	0	0	0	0	0	0	0	0	0
2844642	229	0	216	0	0	2001	87.5041	0	212	168	194	86	51	43	46	43	0	0	0	0	0	0	0	0	0	1	0
2223744	229	0	2	0	0	1998	27.1958	1	0	59	172	0	0	0	55	0	0	0	0	0	0	0	0	0	0	0	0
2520906	226	1	85	1	0	2003	28.0008	1	204	140	190	0	38	33	36	0	0	0	0	0	0	0	0	0	0	0	0
2588677	225	0	730	1	1	1998	30.1473	1	0	158	158	15	0	41	41	15	0	0	0	0	0	0	0	0	0	0	0
1848555	225	0	730	0	0	2001	38.0517	1	5	211	200	192	5	46	37	27	0	0	0	0	0	0	0	0	0	0	0
1159364	225	0	730	1	0	2008	40.4337	1	175	175	26	28	40	40	26	9	0	0	0	0	0	0	0	0	0	0	0
471692	225	0	730	0	0	2008	46.3942	1	213	204	204	77	60	56	59	56	0	1	0	0	0	0	0	0	1	0	1
2995057	224	0	297	0	0	1997	36.7402	0	201	170	196	201	39	33	38	39	0	0	0	0	1	0	0	0	1	0	0
2633132	224	0	730	1	1	2005	43.5166	0	42	129	214	29	42	60	57	29	0	0	0	0	0	0	0	0	0	0	0
1424729	224	0	730	0	0	2004	34.9168	0	152	152	135	0	55	55	50	0	0	0	0	0	0	0	0	0	0	0	0
1578942	222	0	572	0	0	2008	27.7817	0	205	204	211	47	60	52	56	47	0	0	0	0	0	0	0	0	0	0	0
1001907	222	0	730	0	0	2000	62.8463	1	176	176	161	0	52	52	49	0	0	0	0	0	0	0	0	0	0	0	0
971873	222	0	-2	0	0	2005	72.5879	1	195	178	213	5	33	48	60	0	0	0	0	0	0	0	0	0	0	0	0
2989493	221	0	233	1	1	2009	57.0803	0	192	221	209	165	31	60	56	45	0	0	0	0	0	0	0	0	0	0	0
2049728	221	0	730	0	0	2007	34.5581	1	111	186	113	5	7	38	47	5	0	0	0	0	0	0	0	0	0	0	0
1817191	221	0	19	0	0	2002	76.2047	1	221	210	199	135	60	54	56	54	0	0	0	0	0	0	0	0	0	0	1
2689445	220	0	730	1	1	2006	44.6638	1	0	139	206	0	0	24	56	0	0	0	0	0	0	0	0	0	0	0	0
1227398	220	0	427	1	0	2009	31.9817	1	0	205	209	60	0	49	60	49	0	0	0	0	0	0	0	0	0	0	0
1000367	220	0	730	0	0	2006	24.2635	1	217	199	209	0	60	56	60	0	0	0	0	0	0	0	0	0	0	0	0
1510201	219	0	730	0	0	2005	25.6242	1	218	205	198	182	59	53	56	58	0	0	0	0	0	0	0	0	0	0	1
2937118	218	0	730	1	0	2005	32.5403	1	218	218	211	38	60	60	59	38	0	0	0	0	0	0	0	0	0	0	0
1366384	217	0	447	1	0	2009	19.3599	1	216	217	63	207	60	60	59	60	0	0	0	0	0	0	0	0	0	1	1
497621	217	0	730	1	1	2004	33.1974	1	161	194	161	56	34	37	40	18	0	0	0	0	0	0	0	0	0	0	0
120036	217	0	730	1	1	2005	38.268	1	159	88	176	0	60	32	60	0	0	0	0	0	0	0	0	0	0	0	0
2732201	216	0	730	0	0	1999	43.3414	1	216	216	199	63	60	60	58	60	0	0	0	0	0	0	0	0	0	0	1
2709426	215	0	-1	0	0	1998	21.6981	1	0	141	213	213	0	45	60	60	0	0	0	0	0	0	0	0	0	0	0
2243827	215	0	288	0	0	1997	33.9475	1	162	157	131	44	60	55	53	44	0	0	0	0	0	0	0	0	0	0	0
973742	215	0	730	1	1	2003	38.884	1	161	126	150	105	60	50	58	37	0	0	0	0	0	0	0	0	0	0	0
2868846	214	0	730	0	0	2001	30.9824	1	147	200	202	80	0	52	57	36	0	0	0	0	0	0	0	0	0	0	0
2319763	214	0	103	1	1	2005	26.7879	1	214	207	71	73	60	60	58	60	0	0	0	0	0	0	0	0	0	0	1
1429282	213	0	470	1	1	1999	76.3361	1	189	180	192	84	60	54	56	54	0	0	0	0	0	0	0	0	0	0	1
2225194	212	0	730	1	0	2007	38.4131	1	193	192	194	19	41	40	42	19	0	0	0	0	0	0	0	0	0	0	0
1271318	212	0	730	0	0	2002	56.4834	0	210	206	204	206	58	55	56	55	0	0	0	0	0	0	0	0	0	0	1
2687541	211	0	730	1	1	2007	43.711	1	211	54	207	61	60	53	57	60	0	0	0	0	0	0	0	0	0	0	0
2227265	211	0	314	1	1	2008	60.8531	1	192	162	208	57	57	27	59	57	0	0	0	0	0	0	0	0	0	0	0
912003	211	0	441	1	1	2008	82.1898	1	210	210	195	0	60	60	58	0	0	0	0	0	0	0	0	0	0	0	0
798184	210	0	730	0	0	2007	36.8169	1	190	200	82	119	44	54	15	43	0	0	0	0	0	0	0	0	0	0	0
226844	210	0	730	1	1	2006	45.7371	1	198	11	197	111	49	11	59	60	0	0	0	0	0	0	0	0	0	0	0
1873646	209	0	70	1	1	1999	41.0442	1	171	156	143	136	26	19	18	19	0	0	0	0	0	0	0	0	0	0	0
50943	209	0	615	1	0	2008	27.9214	1	195	190	179	69	47	42	40	42	0	0	0	0	0	0	0	0	0	0	0
2667390	208	0	730	1	0	2004	42.791	1	208	208	197	208	60	60	59	60	0	0	0	0	0	0	0	0	0	0	1
1597778	207	0	-2	1	1	2008	49.4688	1	167	159	43	33	60	53	28	31	0	1	0	0	0	0	0	0	1	0	0
3178569	206	1	66	0	0	1997	24.6605	1	173	149	64	0	59	48	55	0	0	0	0	0	0	0	0	0	0	0	0
2383804	205	1	429	0	0	2000	36.8087	1	199	107	186	0	59	32	56	0	0	0	0	0	0	0	0	0	0	0	0
3201548	205	0	730	0	0	2006	46.1505	1	205	205	191	67	60	60	57	60	0	0	0	0	0	0	0	0	0	0	1
1817822	205	0	730	0	0	2006	77.6257	1	70	172	169	55	54	43	46	43	0	0	0	0	0	0	0	0	0	0	0
1201043	205	0	730	1	0	2007	43.6453	1	204	200	82	60	60	56	53	56	0	0	0	0	0	0	0	0	0	0	1
564678	205	0	-1	0	0	1998	42.2325	1	0	2	198	198	0	2	54	54	0	0	0	0	0	0	0	0	0	0	0
115814	205	0	-7	0	0	1998	27.8584	1	205	164	194	7	60	51	58	0	0	0	0	0	0	0	0	0	0	0	0
1893909	204	0	730	0	0	1999	34.8675	1	14	0	143	137	14	0	43	30	0	0	0	0	0	0	0	0	0	0	0
1499814	204	0	493	1	0	2009	28.6743	1	185	185	190	185	42	42	46	42	0	0	0	0	0	0	0	0	0	0	0
854289	204	0	730	0	0	2008	76.8454	1	107	199	200	94	60	55	57	55	0	0	0	0	0	0	0	0	0	0	0
3197129	202	0	730	0	0	2000	67.2243	1	171	171	158	62	60	60	58	46	0	0	0	0	1	0	0	0	1	0	0
2848120	202	0	730	1	0	2001	42.5665	1	38	145	192	42	34	53	58	42	0	0	0	0	0	0	0	0	0	0	0
2786303	202	0	730	0	0	2005	42.2626	1	202	200	186	61	60	58	56	58	0	1	0	0	0	0	0	0	1	0	1
2233543	202	0	319	0	0	2009	27.5654	1	202	172	189	172	60	54	58	54	0	0	0	0	0	0	0	0	0	0	1
1091469	202	0	416	1	1	2009	55.9221	1	190	4	189	62	60	4	56	60	0	0	0	0	1	0	0	0	1	0	0
1906812	201	0	730	1	0	2005	37.1783	1	179	164	183	15	54	53	50	15	0	0	0	0	0	0	0	0	0	0	0
1345765	201	0	498	0	0	1998	57.2856	1	186	186	151	43	47	47	52	0	0	0	0	0	0	0	0	0	0	0	0
1143048	201	0	730	0	0	2004	47.4537	0	198	196	180	55	60	58	53	55	0	0	0	0	0	0	0	0	0	0	1
1011240	201	0	730	1	1	2008	27.4997	1	199	192	105	82	59	52	50	52	0	0	0	0	0	0	0	0	0	0	1
705155	201	0	730	1	1	2006	22.7001	1	191	188	183	190	51	48	54	50	0	0	0	0	0	0	0	0	0	0	0
2817421	200	0	390	0	0	2009	38.8539	1	164	164	174	65	50	50	55	50	0	1	0	0	0	0	0	0	1	0	0
481266	199	0	730	0	0	2007	65.1928	1	198	187	175	46	60	49	48	46	1	0	0	0	0	0	0	0	1	0	0
338346	199	0	730	1	0	2006	43.648	1	151	163	159	43	19	31	31	27	0	0	0	0	0	0	0	0	0	0	0
471379	198	0	730	0	0	1997	26.8563	1	148	148	134	0	60	60	57	0	0	0	0	0	0	0	0	0	0	0	0
3023883	197	0	730	1	1	2005	22.0595	1	171	149	171	149	38	33	38	33	0	0	0	0	0	0	0	0	0	0	0
2671427	197	0	18	1	1	2007	39.6725	1	196	194	195	59	60	58	60	58	0	0	0	0	0	0	0	0	0	0	1
2022375	197	0	299	0	0	2009	44.4968	1	197	194	180	69	60	57	53	57	0	0	0	0	0	0	0	0	0	0	1
1914773	197	0	730	0	0	2002	20.4167	0	191	191	180	59	60	60	59	47	0	0	0	0	0	0	0	0	0	0	0
1079585	197	0	730	1	1	2007	47.2539	1	196	196	187	77	60	60	58	60	0	0	0	0	0	0	0	0	0	0	1
823143	197	0	730	1	1	2007	31.9872	1	196	75	197	83	60	38	60	60	0	0	0	0	0	0	0	0	0	0	0
2307949	196	0	300	1	0	2009	36.3432	1	192	192	86	69	60	60	60	60	0	0	0	0	0	0	0	0	0	0	1
618258	196	0	730	0	0	2003	52.0671	1	140	135	123	22	60	60	57	7	0	0	0	0	0	0	0	0	0	0	0
3017765	195	0	730	1	1	2005	31.9516	1	195	188	184	56	60	53	57	53	0	0	0	0	0	0	0	0	0	0	1
2769692	195	0	730	0	0	2006	41.9505	1	195	195	182	57	60	60	56	57	0	0	0	0	0	0	0	0	0	0	1
2307609	195	0	730	0	0	2001	31.1631	1	27	157	186	84	27	53	60	60	0	0	0	0	0	0	0	0	0	0	0
2586596	194	0	730	0	0	2003	39.6561	1	192	182	172	123	60	58	59	60	0	0	0	0	0	0	0	0	0	0	1
2448163	194	0	730	1	0	2007	30.5662	1	191	184	156	56	60	53	56	53	0	0	0	0	0	0	0	0	0	0	1
1220207	194	0	730	0	0	2005	29.0439	1	153	150	177	9	39	36	44	9	0	0	0	0	0	0	0	0	0	0	0
1165479	194	0	0	0	0	1998	51.306	0	160	119	156	120	55	45	55	47	0	0	0	0	0	0	0	0	0	0	0
787660	194	0	626	0	0	2008	50.1342	1	79	194	177	70	60	60	52	60	0	1	0	0	0	0	0	0	1	0	0
587402	194	0	730	0	0	2008	72.0211	0	193	193	162	53	60	60	60	53	0	1	0	0	0	0	0	0	1	0	1
82498	194	0	730	0	0	2004	39.511	0	187	180	174	45	60	53	57	45	0	0	0	0	0	0	0	0	0	0	0
1830939	193	0	730	0	0	2008	87.0414	1	189	189	177	67	56	56	55	56	0	1	0	0	1	0	0	0	1	0	1
1716529	193	0	401	1	1	2009	34.5417	1	183	183	65	71	50	50	46	49	0	0	0	0	0	0	0	0	0	0	0
2240895	192	0	730	1	1	2005	44.609	1	192	16	179	167	60	16	55	59	0	0	0	0	0	0	0	0	0	0	0
1994415	192	0	730	1	1	1998	56.4451	1	133	70	121	133	60	54	56	60	0	1	0	0	0	0	0	0	1	0	0
918063	192	0	518	0	0	2009	36.8087	1	192	191	127	191	60	60	58	60	0	0	0	0	0	0	0	0	0	0	1
550391	192	0	730	0	0	2007	25.5366	1	60	192	181	55	60	60	57	55	1	0	0	0	0	0	0	0	1	0	0
331584	192	0	730	1	1	2002	53.072	1	146	116	169	163	60	48	50	51	0	0	0	0	0	0	0	0	0	0	0
1696989	191	0	17	0	0	2003	43.8342	1	177	163	151	133	59	50	49	50	0	0	0	0	0	0	0	0	0	0	1
1318000	191	0	317	1	0	2009	22.8808	1	183	183	123	78	53	53	51	53	0	0	0	0	0	0	0	0	0	0	1
344625	191	0	730	1	0	2007	45.3948	1	184	184	174	184	60	60	59	60	1	0	0	0	0	0	0	0	1	0	1
2698058	190	0	730	1	1	2004	28.521	0	137	149	156	81	26	54	53	54	0	0	0	0	0	0	0	0	0	1	0
1678285	190	0	730	1	0	2007	29.712	1	190	190	190	56	60	60	60	56	0	0	0	0	0	0	0	0	0	0	1
1251403	190	0	631	1	0	2008	47.0677	1	187	185	188	29	58	56	58	29	0	0	0	0	0	0	0	0	0	0	0
3136374	189	0	730	0	0	2004	25.9364	0	185	172	174	74	56	49	52	49	0	0	0	0	0	0	0	0	0	0	1
1119116	189	0	584	0	0	2008	70.3592	0	188	188	175	62	60	60	58	60	0	0	0	0	0	0	0	0	0	0	1
3004323	188	0	730	0	0	2005	31.5655	1	188	173	19	172	60	60	19	59	0	0	0	0	0	0	0	0	0	1	0
2582919	188	0	730	0	0	2007	49.1595	1	188	188	111	65	60	60	59	60	0	0	0	0	0	0	0	0	0	0	1
1870282	188	0	730	1	1	2006	29.43	1	158	138	40	89	59	53	40	53	0	0	0	0	0	0	0	0	0	0	0
199676	188	0	730	0	0	2007	59.4048	1	186	163	34	59	59	35	34	57	0	0	0	0	0	0	0	0	0	0	0
2787743	187	0	730	0	0	2001	39.0264	0	181	179	167	58	60	58	55	58	0	0	0	0	0	0	0	0	0	0	1
1461219	187	0	730	0	0	2001	30.2322	1	180	180	174	81	60	60	59	60	0	0	0	0	0	0	0	0	0	0	1
1233499	187	0	730	1	0	2005	39.0784	1	186	164	103	164	60	55	60	55	0	0	0	0	0	0	0	0	0	0	1
3035736	186	0	466	1	0	2009	58.5232	1	186	184	109	67	60	58	53	58	0	0	0	0	0	0	0	0	0	0	1
2390019	186	0	730	0	0	2002	31.8777	1	186	182	167	99	60	56	51	56	0	0	0	0	0	0	0	0	0	0	1
2358101	186	0	730	1	1	2008	36.8333	1	0	132	154	0	0	19	28	0	0	0	0	0	0	0	0	0	0	0	0
2298327	186	0	730	0	0	2000	31.571	1	185	185	178	61	59	59	55	59	0	0	0	0	0	0	0	0	0	0	1
925357	186	0	730	1	0	2003	40.9895	1	185	185	186	63	60	60	60	60	0	0	0	0	0	0	0	0	0	0	1
426061	186	0	730	0	0	2006	28.9152	1	151	173	163	69	60	56	52	56	0	0	0	0	0	0	0	0	0	0	1
2490562	185	0	730	1	1	1999	45.1238	1	172	80	175	94	49	33	50	28	0	0	0	0	0	0	0	0	0	0	0
1756802	185	0	730	0	0	2004	39.8669	0	170	154	161	63	60	60	58	60	0	0	0	0	0	0	0	0	0	0	1
1385109	185	0	730	1	1	2004	41.3892	1	85	178	172	97	0	54	59	53	0	0	0	0	0	0	0	0	0	0	0
1279101	185	0	730	0	0	1998	40.8909	1	173	173	184	0	49	49	59	0	0	0	0	0	0	0	0	0	0	0	0
1315796	184	1	207	0	0	1997	48.5927	1	172	172	162	57	60	60	59	57	0	0	0	0	0	0	0	0	0	0	1
1274862	184	0	371	0	0	2009	36.3733	1	183	182	24	60	60	59	24	59	0	0	0	0	0	0	0	0	0	0	0
1886740	183	0	730	0	0	2006	44.8253	1	182	182	84	7	59	59	60	7	0	0	0	0	0	0	0	0	0	0	0
1506776	183	0	730	0	0	2005	26.3799	1	182	182	167	14	60	60	56	14	0	0	0	0	0	0	0	0	0	0	0
756869	183	0	730	0	0	2008	48.3928	1	182	182	169	70	60	60	58	60	0	1	0	0	0	0	0	0	1	1	1
735956	183	0	561	0	0	2008	25.1396	1	182	182	183	72	60	60	60	60	0	0	0	0	0	0	0	0	0	0	1
39980	183	0	730	0	0	2007	42.4789	0	175	169	175	14	59	53	52	14	0	0	0	0	0	0	0	0	0	0	0
2459021	182	0	730	1	0	2005	42.5309	1	182	101	169	73	60	41	55	59	0	0	0	0	0	0	0	0	0	0	0
1358295	182	0	721	0	0	2008	23.8829	1	180	180	169	62	60	60	57	60	0	0	0	0	0	0	0	0	0	0	1
2112627	181	0	730	0	0	2006	25.0575	1	163	163	172	60	60	60	60	60	0	0	0	0	0	0	0	0	0	0	1
2100197	181	0	730	1	0	2008	50.7365	1	181	181	181	60	60	60	60	60	0	0	0	0	0	0	0	0	0	0	1
1896717	181	0	730	1	0	2006	42.4871	1	181	169	167	57	60	53	57	53	0	0	0	0	0	0	0	0	0	0	1
1745859	181	0	730	1	1	2007	37.0989	1	178	178	165	130	57	57	52	41	0	0	0	0	0	0	0	0	0	0	0
1724375	181	0	730	1	1	2007	28.1705	1	181	154	141	154	60	53	60	53	0	0	0	0	0	0	0	0	0	0	1
3011217	180	0	730	1	1	2004	26.7879	1	108	126	155	73	34	60	60	45	0	0	0	0	0	0	0	0	0	0	0
2557289	180	0	191	0	0	2009	41.2113	1	0	180	180	69	0	60	60	60	0	0	0	0	0	0	0	0	0	0	0
2388534	180	0	730	1	0	2005	33.8408	1	158	158	143	150	45	45	40	37	0	0	0	0	0	0	0	0	0	0	0
675618	179	0	730	0	0	2001	73.5434	0	130	143	168	34	45	49	58	34	0	0	0	0	0	0	0	0	0	0	0
2383128	178	0	730	1	1	1998	45.017	1	141	44	131	141	59	44	57	59	0	0	0	0	0	0	0	0	0	0	0
2365057	178	0	730	0	0	2004	89.678	0	168	161	85	44	55	48	58	26	0	1	0	0	0	0	0	0	1	0	0
701800	178	0	336	1	1	2009	76.0212	1	177	177	56	61	60	60	56	60	1	0	0	0	0	0	0	0	1	0	1
158407	178	0	730	0	0	2006	23.9432	0	0	177	168	56	0	60	57	56	0	0	0	0	0	0	0	0	0	0	0
505756	177	0	54	1	0	2005	33.7504	1	175	165	163	65	60	57	59	57	0	0	0	0	0	0	0	0	0	0	1
1872778	176	1	437	1	1	2003	25.4873	1	146	115	135	105	54	46	51	44	0	0	0	0	0	0	0	0	0	0	0
2696674	176	0	730	0	0	2006	35.9243	1	162	162	134	14	59	59	40	14	0	0	0	0	0	0	0	0	0	0	0
2202031	175	0	7	0	0	2004	79.7311	1	175	153	174	153	60	54	60	54	0	1	0	0	1	0	0	0	1	0	1
788023	175	0	730	1	0	2006	27.2752	1	136	35	32	122	60	35	32	46	0	0	0	0	0	0	0	0	0	0	0
1903896	174	0	730	0	0	2000	66.8793	1	0	141	174	56	0	51	60	56	0	0	0	0	0	0	0	0	0	0	0
538960	173	1	388	1	1	2001	35.7026	1	172	169	155	85	60	57	52	57	0	0	0	0	0	0	0	0	0	0	1
2083823	173	0	730	0	0	1997	30.9303	1	163	153	145	123	60	60	60	60	0	0	0	0	0	0	0	0	0	0	1
1663470	173	0	730	0	0	2003	37.6876	0	173	173	169	65	60	60	58	60	0	0	0	0	0	0	0	0	0	0	1
1117429	173	0	730	0	0	2004	24.8905	1	72	173	164	63	60	60	60	60	0	0	0	0	0	0	0	0	0	0	0
973156	173	0	730	1	0	2005	34.2597	1	132	105	125	0	60	50	58	0	0	0	0	0	0	0	0	0	0	0	0
757846	173	0	0	1	1	2008	32.2391	1	16	10	137	142	16	10	55	54	0	0	0	0	0	0	0	0	0	0	0
2383611	172	0	730	0	0	2004	36.6581	1	146	125	137	125	35	31	32	31	0	0	0	0	0	0	0	0	0	0	0
1369348	172	0	429	0	0	2009	39.1879	1	133	151	146	67	38	56	55	12	0	0	0	0	0	0	0	0	0	0	0
2247460	170	0	299	1	1	2009	41.3317	1	146	146	160	164	60	60	57	60	0	0	0	0	0	0	0	0	0	0	1
938755	169	1	454	0	0	2004	56.3985	1	153	140	12	106	48	35	12	28	0	0	0	0	0	0	0	0	0	0	0
2642255	169	0	730	0	0	1999	27.7242	1	134	131	121	75	60	57	54	57	0	0	0	0	0	0	0	0	0	0	0
1803316	168	1	226	0	0	2001	29.9009	1	0	126	152	160	0	51	58	60	0	0	0	0	0	0	0	0	0	0	0
785752	168	0	730	0	0	2006	28.866	0	167	167	155	0	60	60	56	0	0	0	0	0	0	0	0	0	0	0	0
3211746	167	0	730	1	0	2004	33.1837	1	165	165	153	42	60	60	57	42	0	0	0	0	0	0	0	0	0	0	0
2604291	167	0	1	1	0	2008	43.6261	1	139	135	150	39	52	48	52	39	0	0	0	0	1	0	0	0	1	0	0
2340703	167	0	730	0	0	2004	73.3846	1	167	167	155	56	60	60	56	56	0	0	0	0	0	0	0	0	0	0	1
209227	167	0	730	1	1	2005	44.9266	1	143	147	112	105	42	47	47	42	0	0	0	0	0	0	0	0	0	0	0
2124301	165	0	730	0	0	2004	39.2482	1	141	145	135	61	56	60	57	60	0	0	0	0	0	0	0	0	0	0	0
